# Supplementary material for: Liver sinusoidal endothelial cells contribute to portal hypertension through collagen type IV–driven sinusoidal remodeling
Source: JCI Insight. 2024 May 7;9(11):e174775. doi: 10.1172/jci.insight.174775 (PMC11382879; doi:10.1172/jci.insight.174775)
Supplement: Supporting data values [file jciinsight-9-174775-s201.xlsx]

## Sheet: Fig.1C and Supple Fig. 2E
	Ratio of Intensity peaks (COL4 vs LYVE1) of Normal Human and Cirrhotic Livers (Fig 1C)	Ratio of Intensity peaks (COL4 vs αSMA) of Normal Human and Cirrhotic Livers (Supplementary Fig 2E)
Normal Liver	1.28	3.5
Normal Liver	1.22	7
Normal Liver	1.35	2.6
Normal Liver	1.34	4.5
Cirrhotic Liver	1.45	5.5
Cirrhotic Liver	1.5	6.2
Cirrhotic Liver	1.12	4.67
Cirrhotic Liver	1.26	4.9
Mann Whitney test
P value	0.0002
Exact or approximate P value?	Exact
P value summary	***
Significantly different (P < 0.05)?	Yes
One- or two-tailed P value?	Two-tailed
Sum of ranks in column A,B	36 , 100
Mann-Whitney U	0

## Sheet: Fig. 1D and Supple Fig. 2F
	Ratio of Intensity peaks (COL4 vs LYVE1 immunostaining) of Mouse Liver treated with olive oil and CCl4 (Fig 1D)	Ratio of Intensity peaks (COL4 vs PDGFRβ immunostaining) from Mouse Liver treated with olive oil and CCl4 (Supplementary Fig 2F)
Olive oil	1.28	0.167
Olive oil	1.16	0.3
Olive oil	1.3	0.21
Olive oil	1	0.392
CCl4	1.4	0.129
CCl4	1.25	0.32
CCl4	1.14	0.31
CCl4	1.143	0.456
Mann Whitney test
P value	0.0002
Exact or approximate P value?	Exact
P value summary	***
Significantly different (P < 0.05)?	Yes
One- or two-tailed P value?	Two-tailed
Sum of ranks in column A,B	100 , 36
Mann-Whitney U	0
										10404.2	174	74	1211	290	437	329	566	570
										10498.8	89	79	1419	265	418	341	1123	416
										10593.4	122	86	1294	288	378	404	1242	491
										10688	92	85	1135	336	300	354	1242	476
										10782.5	77	105	740	287	357	386	905	459
										10877.1	73	77	567	271	315	307	693	483
										10971.7	68	139	442	189	305	432	612	517
										11066.3	68	173	718	247	313	438	563	456
										11160.9	90	135	632	194	182	341	468	492
										11255.5	185	104	603	165	259	345	545	533
										11350	116	104	476	86	246	328	553	495
										11444.6	162	89	452	118	302	316	567	438
										11539.2	92	160	527	101	350	304	581	544
										11633.8	135	90	760	158	226	328	612	474
										11728.4	118	93	590	88	270	265	598	370
										11823	100	111	646	91	315	305	588	365
										11917.5	55	62	652	94	326	286	610	375
										12012.1	138	34	356	77	259	257	579	338
										12106.7	234	92	304	41	375	329	598	336
										12201.3	316	66	310	98	489	323	540	396
										12295.9	351	54	391	122	397	331	546	329
										12390.5	349	91	475	264	360	396	541	289
										12485	194	133	508	473	363	322	496	414
										12579.6	151	175	177	610	294	445	420	601
										12674.2	151	175	177	610	294	445	420	601
										12768.8	100	129	111	384	329	295	395	578
										12863.4	127	133	89	194	347	266	378	370
										12958	92	74	52	141	357	318	304	510
										13052.5	135	85	77	170	381	288	321	423
										13147.1	76	110	112	82	245	367	317	466
										13241.7	123	82	87	109	314	214	387	329
										13336.3	185	150	103	134	395	320	395	345
										13430.9	177	100	70	108	421	285	326	320
										13525.5	159	155	104	108	448	341	325	291
										13620	242	119	82	190	327	402	331	389
										13714.6	231	133	95	176	361	348	313	305
										13809.2	201	97	82	164	324	349	352	391
										13903.8	237	120	79	73	413	345	280	412
										13998.4	263	93	118	59	401	399	336	295
										14093	324	79	165	76	453	347	404	362
										14187.5	182	85	164	107	460	257	495	266
										14282.1	182	85	164	107	460	257	495	266

## Sheet: Fig.2D
Relative mRNA level of Col4a1 in mouse isolated LSECs and HSCs
	Olive oil			CCl4
LSEC	1	1	1	1.77327	1.59765	2.12936
HSC	0.581346	0.601538	0.877727	0.637135	0.516317	0.916677
Relative mRNA level of Col4a2 in mouse isolated LSECs and HSCs
	Olive oil			CCl4
LSEC	1	1	1	1.87031	3.03733	1.90494
HSC	0.855278	0.293353	0.685688	0.783041	0.899584	0.589334

## Sheet: Fig.3A
Relative mRNA level of COL4A1 in human LSECs
Vehicle	TNFα 4h	TNFα 8h	TNFα 12h	TNFα 24h
1	1.1338	1.32683	2.50838	1.16918
1	1.22084	1.54394	1.94508	0.860796
1	1.18967	1.14597	2.3406	0.895026
Relative mRNA level of COL4A2 in human LSECs
Vehicle	TNFα 4h	TNFα 8h	TNFα 12h	TNFα 24h
1	1.1768	1.51113	1.96826	1.80218
1	1.51473	1.50438	1.75479	1.39905
1	1.77329	1.50847	2.63271	1.62751
Relative mRNA level of CXCL1 in human LSECs
Vehicle	TNFα 4h	TNFα 8h	TNFα 12h	TNFα 24h
1	7.45005	8.88955	11.4179	14.349
1	8.41262	9.4071	13.3181	14.2349
1	5.17857	7.27846	12.2772	14.4142

## Sheet: Fig.3B
Relative mRNA level of COL4A1 in human LSECs
Vehicle	Vehicle+celastrol	TNFα	TNFα+celastrol
1	0.857761	2.31971	0.647687
1	1.32796	2.2808	1.46465
1	0.827408	2.02327	0.845835
Relative mRNA level of COL4A2 in human LSECs
Vehicle	Vehicle+celastrol	TNFα	TNFα+celastrol
1	0.925699	1.95288	0.645994
1	1.25476	2.43116	1.44979
1	1.2639	2.21496	1.09439
Relative mRNA level of CXCL1 in human LSECs
Vehicle	Vehicle+celastrol	TNFα	TNFα+celastrol
1	1.31563	5.39181	1.51664
1	1.14673	5.65081	2.1863
1	1.23855	7.69546	2.05749

## Sheet: Fig.3C
Mean fluorescence intensity of COL4 staining on human LSECs
Vehicle	TNFα	TNFα+celastrol
37.655	58.352	40.328
37.103	60.21	34.994
39.472	62.029	34.342
34.711	50.397	44.664

## Sheet: Fig.4A
Relative mRNA level of Col4a1 after sgRNAs targeting COL4 promoter transfected to mouse isolated LSECs
Non-targeting	sg1	sg2	sg3	sg4	sg5	sg6	sg7	sg8	sg9	sg10
1	0.045349	2.18836	0.196767	0.280836	0.0371805	0.388247	0.174302	0.037702	1.03726	0.172214
1	0.145355	1.51057	2.8745	0.090998	0.13095	0.106251	0.03803	0.575525	0.0328681	0.421928
1	0.342054	0.449251	0.293175	0.332163	0.176085	1.00691	0.444813	1.00092	1.21863	1.15558
Relative mRNA level of Col4a2 after sgRNAs targeting COL4 promoter transfected to mouse isolated LSECs
Non-targeting	sg1	sg2	sg3	sg4	sg5	sg6	sg7	sg8	sg9	sg10
1	0.0415289	1.08227	0.236535	0.31443	0.407528	0.389447	0.147841	0.0309168	0.0386061	0.144841
1	0.152688	0.931181	1.95419	0.0814272	0.0974109	0.0858709	0.0249565	0.583573	0.779287	0.303826
1	0.191224	0.209545	0.104964	0.14395	0.0225338	0.681466	0.811052	1.15303	1.02165	0.999504

## Sheet: Fig.4B
Relative mRNA level of Col4a1 after sgRNAs targeting COL4 putative enhancer transfected to mouse isolated LSECs
Non-targeting	sgEL1_1	sgEL1_2	sgEL1_3	sgEL2_1	sgEL2_2	sgEL2_3	sgEL2_4	sgER1_1	sgER1_2	sgER1_3	sgER2_1	sgER2_2	sgER2_3	sgER3_1	sgER3_2	sgER3_3
1	0.0361732	0.163022	0.00969251	1.6449	1.34151	0.0178931	0.374123	0.0186301	0.031085	0.412628	0.0490539	0.0340644	0.0544198	1.50989	1.33253	0.0487688
1	0.484747	0.376816	1.90343	0.37238	1.84678	1.09712	0.236247	0.0190542	0.0215443	1.66271	2.42866	0.0546078	0.0322349	1.13144	1.93818	0.302584
1	0.580257	0.532945	0.715581	0.42049	0.873385	0.0841427	0.00614679	0.278251	0.429376	0.475681	0.713531	0.449742	0.557065	0.106882	0.398541	0.327906
1	0.592415	0.632247	0.531882	0.000957729	0.407622	0.498427	0.621074	0.27736	0.54253	0.667011	0.669902	0.616403	0.060554	0.619459	0.480121	0.48541
Relative mRNA level of Col4a2 after sgRNAs targeting COL4 putative enhancer transfected to mouse isolated LSECs
Non-targeting	sgEL1_1	sgEL1_2	sgEL1_3	sgEL2_1	sgEL2_2	sgEL2_3	sgEL2_4	sgER1_1	sgER1_2	sgER1_3	sgER2_1	sgER2_2	sgER2_3	sgER3_1	sgER3_2	sgER3_3
1	0.0490449	0.206715	0.0197858	1.57571	1.36101	0.0241824	0.478218	0.0182756	0.0186401	0.4474	0.0377607	0.0255543	0.0474092	1.36252	1.18979	0.0649254
1	0.596212	0.399051	1.83694	0.450848	1.95329	1.35789	0.297191	0.0110337	0.013654	1.46317	2.12725	0.0563014	0.0178225	1.12404	1.68585	0.297887
1	0.7217	0.629292	1.202	0.62467	1.29605	0.138867	0.0116865	0.515211	0.601826	0.740487	1.20404	0.805019	0.871607	0.206297	0.754776	0.656942
1	0.63173	0.781158	0.839342	0.0002404	0.527793	0.64691	1.04547	0.520444	0.637959	1.09552	1.02841	1.17546	0.181928	1.02506	0.769327	0.969214

## Sheet: Fig.4C
H3K27ac enrichment at COL4 putative enhancer region
	Non-targeting		sg4		sg5
TNF	-	+	-	+	-	+
	9.95624	36.1246	16.1032	21.3078	11.8345	12.7955
	12.5857	42.7583	22.1184	24.2534	7.48918	13.8265
	15.1534	45.7004	21.6293	19.9939	11.1631	12.9674
H3K4me3 enrichment at COL4 promoter region
	Non-targeting		sg4		sg5
TNF	-	+	-	+	-	+
	3.69083	10.6542	1.99616	3.60163	2.74576	3.53463
	2.28233	9.34827	3.86964	6.30772	2.03952	4.75639
	1.75842	8.66349	3.0329	4.13005	2.51105	5.1088

## Sheet: Fig.4D
H3K27ac enrichment at COL4 putative enhancer region
	Non-targeting		sgER1_1
TNF	-	+	-	+
	21.372	35.975	22.4566	22.0502
	21.4378	41.0157	20.9359	21.7101
	16.6754	29.6203	15.7274	15.3443
H3K4me3 enrichment at COL4 promoter region
	Non-targeting		sgER1_1
TNF	-	+	-	+
	3.15789	4.58632	3.29657	2.77693
	3.25607	5.28309	3.82788	2.93757
	3.53709	7.09275	3.25903	3.1917

[truncated: 24 more sheets: Fig.4E, Fig.5A, Fig.5C, Fig.5D, Fig.5E, Fig.6A, Fig.7A, Fig.7B, Fig.8A, Fig.8B, Fig.8C, Fig.9B, Fig.9C, Fig.9D, Fig.9E, Fig.9F, Supple fig.3A, Supple fig.3B, Supple fig.8B, Supple fig.8C …]
